# Supplementary material for: Effects of long-term irrigation on soil phosphorus fractions and microbial communities in Populus euphratica plantations
Source: For Res (Fayettev). 2023 Jul 26;3:17. doi: 10.48130/FR-2023-0017 (PMC11524274; doi:10.48130/FR-2023-0017)
Supplement: Supplementary file 1 — Supplementary data to this article can be found online. [file FR-2023-0017-S1.zip]

Archive with 4 entries (4 files):
- 10.48130_FR-2023-0017-Suppl-FigureS2.docx
- 10.48130_FR-2023-0017-Suppl-FigureS3.docx
- 10.48130_FR-2023-0017-Suppl-Material-S1.docx
- 10.48130_FR-2023-0017-Suppl-FigureS1.docx
